# Supplementary material for: Integrative Analyses of Transcriptomics and Metabolomics in Immune Response of Leguminivora glycinivorella Mats to Beauveria bassiana Infection
Source: Insects. 2024 Feb 10;15(2):126. doi: 10.3390/insects15020126 (PMC10889468; doi:10.3390/insects15020126)
Supplement: Supplementary file 1 [file insects-15-00126-s001.zip]

Archive with 1 entries (1 files):
- insects-2825718-supplementary.xlsx
