# Supplementary material for: Integrative Analyses of Transcriptomics and Metabolomics in Immune Response of Leguminivora glycinivorella Mats to Beauveria bassiana Infection
Source: Insects. 2024 Feb 10;15(2):126. doi: 10.3390/insects15020126 (PMC10889468; doi:10.3390/insects15020126)
Supplement: Supplementary file 1 [file insects-15-00126-s001.zip › insects-2825718-supplementary.xlsx]

## Sheet: Sheet1
Table S1: Primers for qRT-PCR
Gene name	Forward primers (5’-3’)	Reverse primers (5’-3’)	Tm value(℃)
TRINITY_DN56089_c1_g3	GGAAGACGCCGCAAATAAT	CGAATGAGTGGAAGATGAGGA	56
TRINITY_DN58084_c0_g3	ACGACCGTGTCTGATACTTTTG	ATTGCCTACAGGGCTTCCA	56
TRINITY_DN57940_c2_g4	CCGAGAGGAATACCCAGACAG	CGTAGGTGGGCGTTGAGAG	57
TRINITY_DN60066_c0_g1	TTCCATTGTGGCAGCAGG	ATAAGAGAAGGTATGATGAAAGCG	56
TRINITY_DN59938_c0_g3	TGAGATGACGGGCGATAGAG	ACCTGGGTTCGTGGATTACAT	56
TRINITY_DN51616_c0_g2	AGCGCCTAGTCTTCAAGATCAA	GGCAGTAGCGCATGTTGTAGA	57
TRINITY_DN55598_c1_g1	CATTGGCGTTCTCCTTCAGT	TTCGTCCGATGGTGTGCTA	56
TRINITY_DN60415_c1_g1	TGTTAGCCCTCGCATACCTT	ACCACTCGTTCCCAGATGC	56
TRINITY_DN60415_c1_g2	ACTGAAGAGGAGGTGGCTAAGA	AGAACCACCAACAGGACGAA	56
TRINITY_DN62201_c1_g1	AGTCAATAATGCGGCTATAATGG	GGTGCTTTTCAATCGTCAACA	57
TRINITY_DN62201_c1_g2	ATTCTTTATTTGATTCTGGAGGC	ATCACCATCTACATCAGTCCAGTC	55
TRINITY_DN62201_c1_g3	ACGGAAAGATACAACGAGCG	GGCACAATCCCTTGACTACAG	56
TRINITY_DN53011_c2_g1	CCGACGACTCAAAGGACAATA	AAAGGGTAGCAATAACAAAGTGG	56
TRINITY_DN42868_c0_g2	CAGGGTAAGGGTGTTATGCC	ATACCGCAACCGAGCAGA	55
18s	AACTCTGACCAGTGATGGGATG	CGAAAGTTGATAAGGCAGACATT	57
